# Supplementary material for: The global burden of colorectal cancer attributable to high body-mass index in 204 countries and territories: findings from 1990 to 2021 and predictions to 2035
Source: Front Nutr. 2024 Nov 20;11:1473851. doi: 10.3389/fnut.2024.1473851 (PMC11614609; doi:10.3389/fnut.2024.1473851)
Supplement: Supplementary file 2 [file Table_1.XLSX]

## Sheet: Sheet1
Deaths of colorectal cancer attributable to high BMI in 1990 and 2021 for 204 countries, with estimated annual percentage change from 1990 to 2021
Location		SDI in 1990	SDI in 2021	Deaths cases in 1990		ASMR per100,000 in 1990		Deaths cases in 2021		ASMR per100,000 in 2021		EAPC (1990–2021)
Afghanistan		0.173832	0.3372	58 (14 to 114)		0.81 (0.21 to 1.57)		117 (38 to 222)		1.11 (0.38 to 2.07)		1.12 (1.02 to 1.23)
Albania		0.557773	0.70685	15 (6 to 25)		0.81 (0.33 to 1.37)		42 (18 to 71)		0.97 (0.41 to 1.63)		0.87_x000D_ (0.67 to 1.07)
Algeria		0.460487	0.659501	38 (15 to 63)		0.36 (0.14 to 0.62)		183 (75 to 299)		0.59 (0.24 to 0.97)		1.92_x000D_ (1.75 to 2.09)
American Samoa		0.613634	0.723728	0 (0 to 1)		2.03 (0.9 to 3.19)		1 (1 to 2)		2.59 (1.23 to 4.01)		0.92_x000D_ (0.81 to 1.02)
Andorra		0.761464	0.869444	1 (0 to 2)		2.13 (0.79 to 3.95)		3 (1 to 5)		1.65 (0.65 to 2.91)		-0.49_x000D_ (-0.76 to -0.23)
Angola		0.270737	0.453722	8 (3 to 15)		0.21 (0.08 to 0.36)		54 (20 to 98)		0.46 (0.17 to 0.83)		2.55_x000D_ (2.41 to 2.69)
Antigua and Barbuda		0.612105	0.749887	1 (0 to 1)		0.96 (0.4 to 1.56)		2 (1 to 3)		1.77 (0.73 to 2.82)		2.08_x000D_ (1.9 to 2.26)
Argentina		0.587397	0.723123	700 (304 to 1144)		2.21 (0.97 to 3.61)		1532 (671 to 2507)		2.7 (1.19 to 4.42)		0.96_x000D_ (0.73 to 1.19)
Armenia		0.544415	0.701833	41 (17 to 64)		1.5 (0.62 to 2.39)		73 (31 to 117)		1.67 (0.71 to 2.69)		0.69_x000D_ (0.51 to 0.87)
Australia		0.725983	0.844253	441 (183 to 698)		2.27 (0.95 to 3.61)		916 (395 to 1454)		1.94 (0.84 to 3.09)		-0.75_x000D_ (-0.84 to -0.65)
Austria		0.749854	0.853837	276 (110 to 448)		2.27 (0.91 to 3.67)		255 (107 to 438)		1.3 (0.54 to 2.2)		-1.86_x000D_ (-1.92 to -1.8)
Azerbaijan		0.595986	0.694851	47 (19 to 76)		0.92 (0.37 to 1.49)		96 (41 to 160)		0.93 (0.4 to 1.57)		0.4_x000D_ (0.16 to 0.65)
Bahrain		0.584579	0.753043	2 (1 to 3)		1.24 (0.52 to 2.03)		12 (5 to 20)		1.7 (0.7 to 2.76)		0.61_x000D_ (0.33 to 0.89)
Bangladesh		0.228549	0.492421	28 (8 to 49)		0.06 (0.02 to 0.1)		165 (57 to 291)		0.12 (0.04 to 0.21)		2.55_x000D_ (2.41 to 2.69)
Barbados		0.653583	0.746749	5 (2 to 8)		1.72 (0.71 to 2.85)		16 (7 to 27)		3.05 (1.32 to 5.11)		2.19_x000D_ (1.91 to 2.47)
Belarus		0.622447	0.784485	216 (88 to 357)		1.66 (0.67 to 2.74)		395 (164 to 670)		2.42 (1 to 4.11)		0.53_x000D_ (0.22 to 0.84)
Belgium		0.737391	0.853654	307 (128 to 493)		1.96 (0.81 to 3.14)		388 (164 to 652)		1.51 (0.64 to 2.54)		-0.77_x000D_ (-0.87 to -0.66)
Belize		0.423727	0.610229	1 (0 to 1)		0.66 (0.28 to 1.08)		4 (2 to 6)		1.3 (0.57 to 2.05)		2.23_x000D_ (1.73 to 2.73)
Benin		0.218907	0.373487	5 (2 to 8)		0.23 (0.09 to 0.39)		19 (7 to 33)		0.39 (0.14 to 0.66)		1.82_x000D_ (1.73 to 1.91)
Bermuda		0.696451	0.821365	2 (1 to 3)		2.95 (1.21 to 4.91)		4 (2 to 6)		2.74 (1.2 to 4.46)		-0.11_x000D_ (-0.27 to 0.05)
Bhutan		0.21504	0.473062	1 (0 to 1)		0.24 (0.08 to 0.44)		2 (1 to 4)		0.34 (0.13 to 0.62)		1.12_x000D_ (1.03 to 1.21)
Bolivia		0.423918	0.599011	29 (10 to 53)		0.91 (0.33 to 1.7)		129 (51 to 226)		1.48 (0.57 to 2.6)		1.59_x000D_ (1.57 to 1.62)
Bosnia and Herzegovina		0.541133	0.723078	51 (21 to 84)		1.29 (0.52 to 2.12)		145 (63 to 238)		2.27 (0.98 to 3.71)		2.15_x000D_ (1.94 to 2.37)
Botswana		0.418078	0.642722	3 (1 to 5)		0.51 (0.2 to 0.91)		13 (5 to 23)		1.03 (0.41 to 1.75)		2.64_x000D_ (2.35 to 2.92)
Brazil		0.500071	0.653044	687 (284 to 1115)		0.81 (0.33 to 1.3)		3555 (1502 to 5723)		1.42 (0.6 to 2.29)		1.84_x000D_ (1.73 to 1.95)
Brunei		0.666082	0.810234	1 (0 to 2)		1.09 (0.42 to 1.87)		5 (2 to 9)		1.39 (0.55 to 2.33)		1.33_x000D_ (1.1 to 1.57)
Bulgaria		0.633446	0.768151	284 (125 to 461)		2.37 (1.03 to 3.85)		489 (204 to 819)		3.36 (1.41 to 5.62)		1.56_x000D_ (1.37 to 1.75)
Burkina Faso		0.129696	0.285118	5 (1 to 7)		0.11 (0.03 to 0.18)		17 (5 to 30)		0.19 (0.06 to 0.33)		2.05_x000D_ (1.91 to 2.19)
Burundi		0.205867	0.289374	4 (1 to 7)		0.18 (0.05 to 0.32)		11 (3 to 19)		0.23 (0.07 to 0.4)		0.37_x000D_ (0.15 to 0.59)
Cambodia		0.289075	0.473621	11 (3 to 20)		0.23 (0.07 to 0.42)		54 (19 to 91)		0.42 (0.14 to 0.7)		1.93_x000D_ (1.83 to 2.03)
Cameroon		0.303055	0.479691	20 (8 to 33)		0.48 (0.19 to 0.81)		99 (36 to 172)		0.87 (0.32 to 1.51)		2.09_x000D_ (2.01 to 2.18)
Canada		0.781978	0.873171	705 (308 to 1129)		2.17 (0.95 to 3.47)		1365 (602 to 2185)		1.82 (0.8 to 2.9)		-0.43_x000D_ (-0.55 to -0.31)
Cape Verde		0.276723	0.533535	0 (0 to 1)		0.16 (0.06 to 0.27)		3 (1 to 5)		0.73 (0.29 to 1.21)		4.42_x000D_ (4.04 to 4.79)
Central African Republic		0.216825	0.309168	3 (1 to 5)		0.23 (0.08 to 0.4)		10 (3 to 19)		0.43 (0.15 to 0.79)		2.17_x000D_ (2.13 to 2.2)
Chad		0.114639	0.240436	4 (1 to 7)		0.15 (0.05 to 0.24)		16 (6 to 27)		0.29 (0.12 to 0.49)		2.45_x000D_ (2.36 to 2.55)
Chile		0.586495	0.771515	132 (55 to 214)		1.38 (0.57 to 2.23)		501 (227 to 810)		1.93 (0.88 to 3.12)		1.39_x000D_ (1.27 to 1.5)
China		0.458669	0.72163	3611 (1252 to 6160)		0.45 (0.15 to 0.77)		19418 (8053 to 32452)		0.94 (0.39 to 1.58)		2.39_x000D_ (2.31 to 2.48)
Colombia		0.48072	0.655443	124 (51 to 201)		0.74 (0.3 to 1.19)		705 (299 to 1175)		1.28 (0.54 to 2.13)		1.64_x000D_ (1.49 to 1.78)
Comoros		0.270048	0.475979	1 (0 to 1)		0.31 (0.1 to 0.54)		3 (1 to 6)		0.69 (0.25 to 1.22)		2.58_x000D_ (2.46 to 2.7)
Congo		0.420655	0.583075	5 (2 to 8)		0.41 (0.15 to 0.74)		21 (8 to 36)		0.74 (0.28 to 1.26)		1.72_x000D_ (1.6 to 1.83)
Cook Islands		0.564515	0.77911	0 (0 to 0)		1.02 (0.44 to 1.65)		0 (0 to 0)		0.92 (0.43 to 1.47)		-0.46_x000D_ (-0.62 to -0.3)
Costa Rica		0.534125	0.70034	15 (6 to 24)		0.86 (0.35 to 1.42)		106 (45 to 173)		1.92 (0.81 to 3.15)		2.88_x000D_ (2.69 to 3.07)
Cote d'Ivoire		0.27932	0.425942	8 (3 to 13)		0.21 (0.08 to 0.34)		34 (13 to 59)		0.32 (0.12 to 0.55)		1.44_x000D_ (1.34 to 1.54)
Croatia		0.668906	0.798341	147 (63 to 238)		2.55 (1.09 to 4.1)		316 (138 to 515)		3.36 (1.46 to 5.44)		1.04_x000D_ (0.85 to 1.24)
Cuba		0.558019	0.66873	105 (43 to 166)		1.04 (0.42 to 1.65)		376 (153 to 619)		1.89 (0.77 to 3.11)		2.12_x000D_ (2.03 to 2.21)
Cyprus		0.648231	0.835631	9 (3 to 15)		1.32 (0.5 to 2.12)		27 (11 to 45)		1.37 (0.58 to 2.3)		0.44_x000D_ (0.29 to 0.59)
Czech Republic		0.681848	0.82845	616 (273 to 976)		4.4 (1.95 to 7)		641 (283 to 1038)		2.86 (1.26 to 4.65)		-1.71_x000D_ (-1.89 to -1.52)
Democratic Republic of the Congo		0.289843	0.38318	29 (10 to 51)		0.2 (0.07 to 0.35)		149 (53 to 269)		0.44 (0.15 to 0.8)		2.66_x000D_ (2.43 to 2.89)
Denmark		0.801155	0.896424	156 (65 to 254)		1.88 (0.79 to 3.07)		242 (103 to 413)		1.9 (0.81 to 3.24)		-0.32_x000D_ (-0.6 to -0.04)
Djibouti		0.337782	0.487958	0 (0 to 0)		0.18 (0.05 to 0.34)		2 (1 to 4)		0.39 (0.12 to 0.71)		2.56_x000D_ (2.52 to 2.61)
Dominica		0.563603	0.746967	1 (0 to 1)		1.45 (0.61 to 2.33)		2 (1 to 3)		2.31 (1.03 to 3.68)		1.62_x000D_ (1.54 to 1.7)
Dominican Republic		0.442654	0.619388	16 (6 to 27)		0.44 (0.17 to 0.73)		89 (36 to 149)		0.89 (0.36 to 1.49)		2.77_x000D_ (2.59 to 2.96)
Ecuador		0.518431	0.661017	30 (12 to 48)		0.59 (0.24 to 0.94)		203 (84 to 332)		1.26 (0.52 to 2.07)		2.91_x000D_ (2.59 to 3.24)
Egypt		0.417183	0.606787	168 (72 to 266)		0.64 (0.27 to 1.02)		927 (416 to 1463)		1.58 (0.71 to 2.49)		3.7_x000D_ (3.4 to 4)
El Salvador		0.373058	0.563775	15 (6 to 25)		0.52 (0.21 to 0.83)		72 (31 to 120)		1.15 (0.5 to 1.92)		2.62_x000D_ (2.43 to 2.81)
Equatorial Guinea		0.268784	0.657857	1 (0 to 1)		0.38 (0.15 to 0.68)		5 (2 to 9)		1.03 (0.4 to 1.9)		3.47_x000D_ (3.32 to 3.61)
Eritrea		0.216028	0.403864	2 (1 to 3)		0.15 (0.05 to 0.27)		9 (3 to 16)		0.34 (0.12 to 0.58)		2.64_x000D_ (2.59 to 2.69)
Estonia		0.674968	0.844918	43 (18 to 69)		2.08 (0.86 to 3.35)		69 (30 to 114)		2.36 (1.03 to 3.9)		0.14_x000D_ (-0.01 to 0.29)
Ethiopia		0.148034	0.358823	88 (27 to 150)		0.45 (0.14 to 0.75)		200 (71 to 330)		0.48 (0.17 to 0.81)		-0.15_x000D_ (-0.38 to 0.08)
Federated States of Micronesia		0.462512	0.587535	1 (0 to 1)		1.4 (0.57 to 2.45)		1 (1 to 2)		1.84 (0.72 to 3.02)		0.87_x000D_ (0.83 to 0.9)
Fiji		0.534649	0.675052	3 (1 to 6)		0.95 (0.38 to 1.61)		10 (4 to 17)		1.48 (0.63 to 2.39)		1.46_x000D_ (1.28 to 1.63)
Finland		0.756222	0.859831	100 (41 to 163)		1.37 (0.57 to 2.26)		184 (79 to 308)		1.34 (0.57 to 2.23)		-0.14_x000D_ (-0.23 to -0.05)
France		0.730747	0.838365	1518 (624 to 2486)		1.77 (0.72 to 2.89)		2574 (1078 to 4254)		1.61 (0.68 to 2.65)		-0.28_x000D_ (-0.37 to -0.18)
Gabon		0.455421	0.634691	5 (2 to 9)		0.87 (0.3 to 1.66)		15 (6 to 27)		1.51 (0.62 to 2.63)		1.72_x000D_ (1.63 to 1.82)
Georgia		0.739512	0.846564	65 (26 to 102)		1.03 (0.42 to 1.63)		91 (40 to 148)		1.53 (0.67 to 2.5)		2.48_x000D_ (2.02 to 2.94)
Germany		0.817078	0.902957	3574 (1485 to 5720)		2.73 (1.13 to 4.37)		3630 (1500 to 6089)		1.75 (0.72 to 2.93)		-1.74_x000D_ (-1.86 to -1.62)
Ghana		0.373112	0.56493	12 (5 to 20)		0.2 (0.07 to 0.33)		81 (31 to 139)		0.54 (0.2 to 0.92)		3.45_x000D_ (3.4 to 3.51)
Greece		0.674186	0.791854	208 (85 to 341)		1.37 (0.56 to 2.26)		467 (189 to 770)		1.75 (0.72 to 2.88)		0.46_x000D_ (0.25 to 0.67)
Greenland		0.732258	0.82621	1 (1 to 2)		4.73 (2.05 to 7.77)		2 (1 to 3)		3.1 (1.29 to 5.11)		-1.4_x000D_ (-1.49 to -1.3)
Grenada		0.436734	0.668993	1 (0 to 1)		0.94 (0.37 to 1.51)		2 (1 to 3)		1.8 (0.75 to 2.95)		2.46_x000D_ (2.32 to 2.61)
Guam		0.67622	0.803982	1 (0 to 2)		1.66 (0.69 to 2.75)		3 (1 to 5)		1.42 (0.63 to 2.27)		0.05_x000D_ (-0.3 to 0.4)
Guatemala		0.311792	0.539972	14 (6 to 22)		0.44 (0.19 to 0.72)		95 (41 to 156)		0.88 (0.38 to 1.44)		2.1_x000D_ (1.8 to 2.4)
Guinea		0.178295	0.336401	5 (2 to 8)		0.15 (0.06 to 0.26)		14 (5 to 24)		0.26 (0.09 to 0.43)		1.78_x000D_ (1.74 to 1.81)
Guinea-Bissau		0.207615	0.35311	1 (0 to 2)		0.27 (0.1 to 0.49)		4 (1 to 6)		0.52 (0.21 to 0.86)		2.23_x000D_ (2.17 to 2.3)
Guyana		0.46043	0.650812	3 (1 to 5)		0.82 (0.31 to 1.34)		9 (4 to 15)		1.38 (0.6 to 2.34)		2.05_x000D_ (1.8 to 2.31)
Haiti		0.310335	0.448278	12 (4 to 22)		0.38 (0.12 to 0.67)		48 (18 to 85)		0.66 (0.25 to 1.2)		2.07_x000D_ (1.97 to 2.17)
Honduras		0.332043	0.513037	7 (3 to 12)		0.34 (0.13 to 0.57)		45 (19 to 76)		0.73 (0.31 to 1.23)		2.59_x000D_ (2.4 to 2.78)
Hungary		0.64942	0.790755	532 (220 to 824)		3.63 (1.52 to 5.62)		754 (341 to 1230)		3.79 (1.72 to 6.19)		0.05_x000D_ (-0.18 to 0.29)
Iceland		0.764213	0.876362	5 (2 to 8)		1.64 (0.7 to 2.64)		9 (4 to 14)		1.39 (0.58 to 2.33)		-0.45_x000D_ (-0.58 to -0.32)
India		0.332594	0.575402	387 (132 to 619)		0.08 (0.03 to 0.13)		2317 (914 to 3580)		0.19 (0.08 to 0.3)		2.92_x000D_ (2.84 to 2.99)
Indonesia		0.457135	0.656868	187 (58 to 318)		0.18 (0.05 to 0.3)		1236 (494 to 2133)		0.5 (0.2 to 0.86)		3.56_x000D_ (3.38 to 3.74)
Iran		0.4538	0.697207	127 (54 to 206)		0.51 (0.22 to 0.82)		743 (319 to 1179)		0.99 (0.43 to 1.58)		2.61_x000D_ (2.4 to 2.83)
Iraq		0.412044	0.662626	50 (21 to 82)		0.63 (0.25 to 1.02)		214 (90 to 357)		0.94 (0.39 to 1.56)		1.36_x000D_ (1.15 to 1.56)
Ireland		0.719892	0.873754	91 (37 to 151)		2.26 (0.92 to 3.74)		139 (59 to 235)		1.7 (0.73 to 2.88)		-0.75_x000D_ (-0.84 to -0.66)
Israel		0.709178	0.809012	99 (41 to 155)		2.07 (0.87 to 3.28)		200 (87 to 328)		1.52 (0.67 to 2.51)		-1.6_x000D_ (-1.92 to -1.27)
Italy		0.706255	0.805774	1457 (598 to 2383)		1.62 (0.66 to 2.64)		2543 (1083 to 4139)		1.56 (0.66 to 2.56)		-0.22_x000D_ (-0.37 to -0.07)
Jamaica		0.534781	0.683263	15 (6 to 24)		0.84 (0.36 to 1.34)		58 (25 to 96)		1.84 (0.81 to 3.06)		2.62_x000D_ (2.28 to 2.95)
Japan		0.790254	0.871242	1277 (470 to 2060)		0.76 (0.28 to 1.23)		3500 (1340 to 5562)		0.87 (0.34 to 1.39)		0.3_x000D_ (0.23 to 0.37)
Jordan		0.539147	0.725307	18 (8 to 30)		1.37 (0.58 to 2.26)		108 (47 to 175)		1.57 (0.69 to 2.54)		0.47_x000D_ (0.24 to 0.7)
Kazakhstan		0.589436	0.725144	190 (78 to 310)		1.52 (0.62 to 2.49)		227 (99 to 372)		1.3 (0.57 to 2.11)		-0.21_x000D_ (-0.46 to 0.04)
Kenya		0.33385	0.523768	15 (5 to 24)		0.17 (0.06 to 0.28)		110 (42 to 184)		0.48 (0.19 to 0.79)		3.84_x000D_ (3.63 to 4.05)
Kiribati		0.41039	0.527187	0 (0 to 1)		0.84 (0.32 to 1.4)		1 (0 to 1)		1.21 (0.49 to 1.93)		1.04_x000D_ (0.96 to 1.13)
Kuwait		0.664518	0.846651	4 (2 to 7)		0.74 (0.32 to 1.2)		45 (21 to 73)		1.66 (0.77 to 2.69)		3.07_x000D_ (2.59 to 3.55)
Kyrgyzstan		0.519408	0.603979	34 (13 to 54)		1.13 (0.46 to 1.82)		43 (18 to 67)		0.91 (0.37 to 1.43)		-0.51_x000D_ (-0.67 to -0.35)
Laos		0.264283	0.489136	6 (2 to 11)		0.28 (0.09 to 0.54)		25 (9 to 45)		0.53 (0.2 to 0.95)		2.12_x000D_ (2.03 to 2.22)
Latvia		0.680194	0.830664	76 (32 to 124)		2.11 (0.89 to 3.43)		98 (42 to 161)		2.32 (1.01 to 3.83)		0.4_x000D_ (0.22 to 0.59)
Lebanon		0.536719	0.744746	29 (11 to 51)		1.42 (0.54 to 2.5)		106 (44 to 171)		1.69 (0.71 to 2.72)		0.99_x000D_ (0.78 to 1.2)
Lesotho		0.339155	0.510393	4 (2 to 7)		0.51 (0.19 to 0.86)		15 (6 to 27)		1.49 (0.56 to 2.63)		4.48_x000D_ (3.96 to 5)
Liberia		0.235297	0.352442	4 (1 to 6)		0.32 (0.12 to 0.51)		11 (4 to 20)		0.54 (0.18 to 0.99)		2.02_x000D_ (1.8 to 2.25)
Libya		0.527998	0.725771	24 (10 to 41)		1.3 (0.53 to 2.22)		119 (48 to 201)		2.36 (0.93 to 4)		2.33_x000D_ (2.16 to 2.5)
Lithuania		0.668504	0.856484	80 (34 to 129)		1.77 (0.76 to 2.85)		144 (64 to 238)		2.35 (1.04 to 3.85)		0.92_x000D_ (0.75 to 1.09)
Luxembourg		0.781052	0.884429	13 (5 to 21)		2.4 (0.99 to 3.83)		19 (8 to 31)		1.71 (0.75 to 2.75)		-1.06_x000D_ (-1.24 to -0.87)
Macedonia		0.609026	0.75063	31 (13 to 50)		1.72 (0.72 to 2.75)		79 (35 to 133)		2.53 (1.13 to 4.24)		1.3_x000D_ (0.96 to 1.65)
Madagascar		0.279889	0.400247	9 (3 to 16)		0.19 (0.07 to 0.33)		37 (14 to 64)		0.35 (0.14 to 0.62)		2_x000D_ (1.84 to 2.17)
Malawi		0.20401	0.384554	4 (1 to 7)		0.11 (0.04 to 0.19)		17 (6 to 30)		0.24 (0.09 to 0.41)		2.25_x000D_ (2.09 to 2.41)
Malaysia		0.545799	0.742524	75 (30 to 118)		0.79 (0.32 to 1.25)		386 (161 to 617)		1.39 (0.58 to 2.23)		1.66_x000D_ (1.54 to 1.78)
Maldives		0.331602	0.650887	0 (0 to 0)		0.24 (0.08 to 0.42)		1 (0 to 2)		0.25 (0.1 to 0.42)		-0.17_x000D_ (-0.29 to -0.04)
Mali		0.126526	0.26858	9 (3 to 14)		0.23 (0.08 to 0.37)		26 (9 to 46)		0.31 (0.11 to 0.53)		1.12_x000D_ (0.98 to 1.26)
Malta		0.656505	0.801585	6 (2 to 9)		1.39 (0.55 to 2.23)		16 (7 to 26)		1.5 (0.65 to 2.54)		0.18_x000D_ (0.06 to 0.31)
Marshall Islands		0.430839	0.574091	0 (0 to 0)		1.31 (0.57 to 2.22)		1 (0 to 1)		1.76 (0.74 to 2.91)		0.93_x000D_ (0.87 to 0.99)
Mauritania		0.335781	0.498945	5 (2 to 8)		0.5 (0.2 to 0.85)		16 (6 to 27)		0.81 (0.3 to 1.37)		1.58_x000D_ (1.43 to 1.74)
Mauritius		0.544587	0.71826	3 (1 to 5)		0.46 (0.19 to 0.74)		24 (10 to 38)		1.29 (0.54 to 2.04)		2.85_x000D_ (2.67 to 3.04)
Mexico		0.504996	0.664575	249 (105 to 400)		0.62 (0.26 to 0.99)		1582 (698 to 2519)		1.25 (0.55 to 2)		2.39_x000D_ (2.26 to 2.53)
Moldova		0.604252	0.732215	87 (39 to 140)		2 (0.89 to 3.21)		162 (69 to 256)		2.67 (1.15 to 4.24)		1.4_x000D_ (0.97 to 1.83)
Mongolia		0.46655	0.617622	7 (3 to 12)		0.67 (0.28 to 1.11)		19 (8 to 32)		0.83 (0.33 to 1.38)		0.52_x000D_ (0.39 to 0.66)
Montenegro		0.674226	0.795801	11 (5 to 17)		1.73 (0.75 to 2.77)		26 (12 to 43)		2.72 (1.28 to 4.47)		1.62_x000D_ (1.5 to 1.73)
Morocco		0.358073	0.562698	64 (23 to 109)		0.46 (0.16 to 0.77)		326 (124 to 578)		0.97 (0.37 to 1.69)		2.69_x000D_ (2.58 to 2.79)
Mozambique		0.173065	0.326463	4 (1 to 7)		0.08 (0.03 to 0.14)		18 (7 to 32)		0.18 (0.06 to 0.32)		3.25_x000D_ (3.06 to 3.44)
Myanmar		0.31922	0.533901	69 (23 to 134)		0.28 (0.09 to 0.53)		218 (80 to 380)		0.43 (0.16 to 0.76)		1.27_x000D_ (1.17 to 1.37)
Namibia		0.45004	0.617565	2 (1 to 3)		0.31 (0.12 to 0.5)		9 (4 to 15)		0.67 (0.28 to 1.11)		2.46_x000D_ (2.2 to 2.73)
Nepal		0.199561	0.433175	8 (2 to 14)		0.07 (0.02 to 0.13)		38 (13 to 66)		0.15 (0.05 to 0.27)		2.79_x000D_ (2.38 to 3.19)
Netherlands		0.794612	0.888464	406 (171 to 673)		2 (0.84 to 3.31)		783 (330 to 1281)		2.12 (0.9 to 3.48)		0.3_x000D_ (0.13 to 0.48)
New Zealand		0.752322	0.849442	120 (50 to 195)		3.09 (1.29 to 5.01)		207 (85 to 339)		2.37 (0.97 to 3.86)		-0.89_x000D_ (-0.97 to -0.81)
Nicaragua		0.346035	0.523958	7 (3 to 11)		0.46 (0.19 to 0.76)		39 (17 to 64)		0.82 (0.35 to 1.33)		2.29_x000D_ (2.01 to 2.57)
Niger		0.0808685	0.168073	4 (1 to 7)		0.15 (0.05 to 0.25)		17 (6 to 29)		0.22 (0.08 to 0.4)		1.31_x000D_ (1.22 to 1.4)
Nigeria		0.305868	0.503391	99 (40 to 167)		0.24 (0.1 to 0.41)		415 (167 to 676)		0.51 (0.21 to 0.85)		2.59_x000D_ (2.51 to 2.66)
North Korea		0.49778	0.569855	40 (12 to 75)		0.28 (0.09 to 0.51)		163 (57 to 304)		0.52 (0.18 to 0.97)		2.21_x000D_ (2.11 to 2.31)
Northern Mariana Islands		0.708594	0.771535	0 (0 to 1)		1.89 (0.82 to 3.12)		1 (1 to 2)		2.5 (1.14 to 3.95)		0.92_x000D_ (0.71 to 1.13)
Norway		0.795887	0.916133	138 (57 to 223)		1.96 (0.81 to 3.17)		187 (81 to 306)		1.73 (0.75 to 2.83)		-0.55_x000D_ (-0.66 to -0.45)
Oman		0.429271	0.773392	2 (1 to 4)		0.31 (0.12 to 0.53)		10 (4 to 16)		0.56 (0.23 to 0.89)		2.47_x000D_ (2.22 to 2.72)
Pakistan		0.310468	0.504029	93 (32 to 155)		0.17 (0.06 to 0.28)		521 (210 to 858)		0.42 (0.17 to 0.7)		3.12_x000D_ (2.87 to 3.37)
Palestine		0.401792	0.631012	17 (7 to 30)		2.1 (0.88 to 3.57)		57 (23 to 90)		2.49 (1.02 to 3.91)		0.63_x000D_ (0.47 to 0.78)
Panama		0.546048	0.708865	13 (5 to 21)		0.92 (0.38 to 1.49)		74 (33 to 122)		1.66 (0.73 to 2.75)		2.18_x000D_ (2.09 to 2.27)
Papua New Guinea		0.310669	0.417797	4 (1 to 8)		0.2 (0.07 to 0.38)		14 (5 to 24)		0.23 (0.09 to 0.41)		0.48_x000D_ (0.42 to 0.54)
Paraguay		0.469528	0.635718	12 (5 to 20)		0.54 (0.23 to 0.91)		74 (32 to 126)		1.31 (0.56 to 2.23)		3.22_x000D_ (3.04 to 3.4)
Peru		0.51042	0.662054	76 (30 to 129)		0.65 (0.26 to 1.09)		340 (146 to 593)		1.02 (0.44 to 1.78)		1.36_x000D_ (1.18 to 1.54)
Philippines		0.510012	0.651219	105 (38 to 167)		0.34 (0.12 to 0.54)		640 (258 to 1032)		0.76 (0.31 to 1.22)		2.82_x000D_ (2.68 to 2.96)
Poland		0.627228	0.812043	1007 (432 to 1646)		2.32 (1 to 3.79)		2346 (992 to 3846)		3.13 (1.32 to 5.13)		0.76_x000D_ (0.58 to 0.95)
Portugal		0.599778	0.744152	250 (102 to 416)		1.86 (0.76 to 3.08)		523 (229 to 862)		1.97 (0.87 to 3.24)		0.23_x000D_ (-0.01 to 0.46)
Principality of Monaco		0.845495	0.908263	2 (1 to 3)		2.55 (0.99 to 4.22)		3 (1 to 6)		3.19 (1.41 to 5.43)		0.83_x000D_ (0.73 to 0.94)
Puerto Rico		0.658758	0.825526	57 (24 to 91)		1.6 (0.67 to 2.58)		143 (65 to 232)		2.01 (0.92 to 3.19)		0.67_x000D_ (0.44 to 0.9)
Qatar		0.651208	0.846861	2 (1 to 3)		1.72 (0.75 to 2.82)		15 (7 to 25)		2.07 (0.9 to 3.42)		0.8_x000D_ (0.15 to 1.45)
Republic of Nauru		0.539146	0.625178	0 (0 to 0)		2.3 (0.86 to 4.15)		0 (0 to 0)		2.82 (1.07 to 4.89)		0.58_x000D_ (0.54 to 0.62)
Republic of Niue		0.587533	0.726222	0 (0 to 0)		1.22 (0.52 to 2.06)		0 (0 to 0)		1.78 (0.8 to 2.83)		1.11_x000D_ (1.07 to 1.15)
Republic of Palau		0.66291	0.754047	0 (0 to 0)		1.8 (0.71 to 3.05)		0 (0 to 1)		2.07 (0.87 to 3.39)		0.59_x000D_ (0.5 to 0.67)
Republic of San Marino		0.813245	0.888005	1 (0 to 1)		2.32 (0.92 to 3.85)		1 (0 to 2)		1.36 (0.53 to 2.44)		-0.81_x000D_ (-1.15 to -0.46)
Romania		0.619299	0.768454	360 (152 to 575)		1.29 (0.54 to 2.09)		1049 (426 to 1766)		2.77 (1.13 to 4.65)		2.2_x000D_ (1.97 to 2.43)
Russian Federation		0.671601	0.808536	3313 (1434 to 5237)		1.84 (0.79 to 2.9)		6486 (2777 to 10321)		2.68 (1.15 to 4.26)		1.05_x000D_ (0.88 to 1.22)
Rwanda		0.275097	0.435589	8 (2 to 14)		0.27 (0.08 to 0.48)		23 (7 to 41)		0.38 (0.12 to 0.67)		0.32_x000D_ (-0.02 to 0.66)
Saint Kitts and Nevis		0.580686	0.754987	1 (0 to 1)		1.37 (0.54 to 2.24)		1 (1 to 2)		2.09 (0.89 to 3.36)		1.9_x000D_ (1.74 to 2.06)
Saint Lucia		0.496297	0.67251	1 (0 to 1)		0.82 (0.32 to 1.35)		3 (1 to 4)		1.12 (0.48 to 1.83)		0.67_x000D_ (0.47 to 0.88)
Saint Vincent and the Grenadines		0.47593	0.637196	0 (0 to 1)		0.65 (0.26 to 1.07)		2 (1 to 3)		1.19 (0.49 to 1.96)		1.97_x000D_ (1.82 to 2.13)
Samoa		0.487491	0.593393	1 (0 to 2)		1.19 (0.51 to 1.9)		2 (1 to 4)		1.51 (0.67 to 2.46)		0.75_x000D_ (0.69 to 0.81)
Sao Tome and Principe		0.309543	0.505414	0 (0 to 0)		0.37 (0.14 to 0.62)		1 (0 to 1)		0.85 (0.33 to 1.41)		2.79_x000D_ (2.73 to 2.85)
Saudi Arabia		0.538955	0.815143	35 (14 to 61)		0.6 (0.25 to 1.04)		271 (119 to 432)		1.36 (0.61 to 2.15)		2.84_x000D_ (2.44 to 3.23)
Senegal		0.238048	0.408054	8 (3 to 14)		0.26 (0.09 to 0.44)		34 (12 to 57)		0.47 (0.17 to 0.78)		2.08_x000D_ (1.92 to 2.24)
Serbia		0.630511	0.792416	249 (110 to 418)		2.43 (1.06 to 4.07)		501 (231 to 811)		2.95 (1.37 to 4.78)		0.52_x000D_ (0.41 to 0.64)
Seychelles		0.575526	0.730151	1 (0 to 1)		1.1 (0.42 to 1.75)		3 (1 to 4)		2.23 (0.96 to 3.53)		2.44_x000D_ (2.17 to 2.72)
Sierra Leone		0.211569	0.358666	3 (1 to 6)		0.16 (0.05 to 0.29)		11 (4 to 20)		0.32 (0.11 to 0.56)		2.48_x000D_ (2.35 to 2.61)
Singapore		0.686404	0.856098	17 (6 to 28)		0.77 (0.27 to 1.29)		79 (32 to 128)		0.92 (0.38 to 1.51)		0.35_x000D_ (0.15 to 0.56)
Slovakia		0.653854	0.810611	204 (90 to 336)		3.4 (1.5 to 5.56)		343 (156 to 549)		3.53 (1.61 to 5.66)		0.1_x000D_ (0.01 to 0.19)
Slovenia		0.727464	0.842431	63 (27 to 101)		2.52 (1.07 to 4.06)		110 (47 to 182)		2.28 (0.98 to 3.77)		-0.51_x000D_ (-0.8 to -0.23)
Solomon Islands		0.301217	0.42936	1 (0 to 2)		0.62 (0.22 to 1.1)		3 (1 to 6)		0.91 (0.34 to 1.53)		1.26_x000D_ (1.12 to 1.4)
Somalia		0.0488486	0.0776881	7 (2 to 13)		0.26 (0.08 to 0.5)		27 (9 to 49)		0.41 (0.13 to 0.76)		1.56_x000D_ (1.51 to 1.62)
South Africa		0.541571	0.679627	169 (72 to 269)		0.85 (0.36 to 1.37)		677 (288 to 1061)		1.55 (0.66 to 2.44)		2.04_x000D_ (1.8 to 2.29)
South Korea		0.692329	0.886675	130 (43 to 219)		0.47 (0.15 to 0.78)		657 (255 to 1067)		0.7 (0.27 to 1.14)		1.2_x000D_ (1.02 to 1.38)
South Sudan		0.206656	0.278371	4 (1 to 9)		0.17 (0.05 to 0.34)		11 (4 to 21)		0.3 (0.09 to 0.53)		1.87_x000D_ (1.66 to 2.08)
Spain		0.636673	0.769284	1082 (457 to 1791)		1.98 (0.84 to 3.27)		2372 (1012 to 3949)		2.21 (0.96 to 3.63)		0.36_x000D_ (0.17 to 0.54)
Sri Lanka		0.522623	0.701535	17 (6 to 27)		0.16 (0.06 to 0.26)		72 (29 to 131)		0.27 (0.11 to 0.49)		2.05_x000D_ (1.87 to 2.23)
Sudan		0.292179	0.54195	46 (17 to 82)		0.49 (0.19 to 0.87)		174 (70 to 310)		0.88 (0.36 to 1.55)		2_x000D_ (1.91 to 2.1)
Suriname		0.502054	0.633666	2 (1 to 3)		0.73 (0.27 to 1.18)		8 (3 to 13)		1.24 (0.51 to 2.09)		2.06_x000D_ (1.85 to 2.26)
Swaziland		0.399421	0.58546	3 (1 to 5)		1.13 (0.44 to 1.98)		12 (5 to 20)		2.31 (0.95 to 3.95)		2.73_x000D_ (2.2 to 3.26)
Sweden		0.785536	0.88688	255 (105 to 428)		1.63 (0.67 to 2.71)		359 (152 to 584)		1.51 (0.64 to 2.46)		-0.17_x000D_ (-0.33 to -0.02)
Switzerland		0.862767	0.933059	135 (57 to 218)		1.25 (0.53 to 2.02)		203 (83 to 335)		1.01 (0.42 to 1.67)		-0.77_x000D_ (-0.91 to -0.63)
Syria		0.430493	0.623004	35 (14 to 58)		0.68 (0.27 to 1.12)		138 (55 to 229)		1.13 (0.45 to 1.89)		1.53_x000D_ (1.36 to 1.69)
Taiwan (Province of China)		0.667634	0.874747	122 (47 to 195)		0.79 (0.3 to 1.27)		791 (330 to 1268)		1.86 (0.77 to 2.97)		2.44_x000D_ (2.1 to 2.77)
Tajikistan		0.466155	0.541511	20 (8 to 32)		0.73 (0.3 to 1.17)		31 (13 to 54)		0.54 (0.22 to 0.92)		-0.97_x000D_ (-1.17 to -0.77)
Tanzania		0.259306	0.446568	37 (14 to 61)		0.36 (0.13 to 0.59)		169 (65 to 294)		0.7 (0.28 to 1.18)		2.24_x000D_ (2.19 to 2.3)
Thailand		0.506645	0.682548	144 (51 to 238)		0.4 (0.14 to 0.67)		1081 (425 to 1834)		1 (0.39 to 1.7)		2.82_x000D_ (2.66 to 2.98)
The Bahamas		0.693509	0.805021	2 (1 to 4)		1.49 (0.62 to 2.39)		10 (4 to 16)		2.47 (1.01 to 4.02)		1.93_x000D_ (1.8 to 2.07)
The Gambia		0.238715	0.409714	0 (0 to 1)		0.14 (0.05 to 0.25)		2 (1 to 4)		0.24 (0.09 to 0.41)		1.58_x000D_ (1.43 to 1.73)
Timor-Leste		0.262468	0.444668	0 (0 to 0)		0.09 (0.02 to 0.16)		2 (1 to 3)		0.18 (0.06 to 0.32)		2.67_x000D_ (2.37 to 2.97)
Togo		0.269692	0.408534	2 (1 to 4)		0.2 (0.07 to 0.33)		15 (5 to 27)		0.44 (0.15 to 0.77)		2.79_x000D_ (2.71 to 2.87)
Tokelau		0.521942	0.686426	0 (0 to 0)		1.13 (0.49 to 1.93)		0 (0 to 0)		1.47 (0.66 to 2.35)		0.82_x000D_ (0.81 to 0.84)
Tonga		0.491807	0.62635	1 (0 to 1)		0.91 (0.39 to 1.46)		1 (0 to 2)		1.23 (0.57 to 1.95)		0.97_x000D_ (0.86 to 1.09)
Trinidad and Tobago		0.62397	0.768763	11 (5 to 17)		1.34 (0.57 to 2.1)		35 (15 to 57)		1.81 (0.75 to 2.98)		0.95_x000D_ (0.82 to 1.07)
Tunisia		0.471139	0.682432	27 (11 to 45)		0.56 (0.23 to 0.95)		124 (52 to 216)		0.96 (0.4 to 1.67)		1.62_x000D_ (1.55 to 1.69)
Turkey		0.866281	0.92881	572 (234 to 932)		1.7 (0.69 to 2.78)		1795 (763 to 2896)		1.97 (0.83 to 3.18)		0.4_x000D_ (0.04 to 0.77)
Turkmenistan		0.563127	0.682161	12 (5 to 20)		0.64 (0.26 to 1.05)		24 (10 to 41)		0.59 (0.24 to 1)		-0.24_x000D_ (-0.73 to 0.25)
Tuvalu		0.406248	0.576621	0 (0 to 0)		1.1 (0.44 to 1.85)		0 (0 to 0)		1.53 (0.65 to 2.5)		1.09_x000D_ (1.06 to 1.11)
Uganda		0.187001	0.423261	16 (5 to 28)		0.25 (0.08 to 0.44)		74 (27 to 127)		0.49 (0.17 to 0.84)		1.57_x000D_ (1.33 to 1.81)
Ukraine		0.647461	0.760774	1566 (669 to 2428)		2.17 (0.93 to 3.36)		1698 (736 to 2893)		2.16 (0.93 to 3.66)		-0.19_x000D_ (-0.32 to -0.06)
United Arab Emirates		0.644412	0.849318	8 (3 to 14)		1.69 (0.64 to 2.99)		63 (26 to 104)		2.25 (0.93 to 3.76)		2.65_x000D_ (2.11 to 3.18)
United Kingdom		0.744334	0.859	2383 (1022 to 3890)		2.58 (1.11 to 4.2)		2883 (1257 to 4705)		2.08 (0.91 to 3.38)		-0.75_x000D_ (-0.83 to -0.67)
United States		0.763648	0.862448	7377 (3137 to 11844)		2.28 (0.97 to 3.65)		11402 (5070 to 17661)		1.96 (0.88 to 3.03)		-0.69_x000D_ (-0.8 to -0.57)
Uruguay		0.581922	0.719283	101 (41 to 167)		2.59 (1.06 to 4.26)		202 (89 to 336)		3.45 (1.54 to 5.72)		0.81_x000D_ (0.7 to 0.91)
Uzbekistan		0.500242	0.662622	74 (31 to 121)		0.64 (0.27 to 1.07)		165 (66 to 278)		0.61 (0.24 to 1.04)		-0.08_x000D_ (-0.49 to 0.32)
Vanuatu		0.3531	0.473101	0 (0 to 1)		0.66 (0.25 to 1.2)		2 (1 to 3)		0.94 (0.37 to 1.6)		1.06_x000D_ (0.98 to 1.15)
Venezuela		0.516891	0.596513	86 (35 to 141)		0.91 (0.37 to 1.5)		430 (177 to 724)		1.46 (0.6 to 2.44)		1.5_x000D_ (1.4 to 1.6)
Vietnam		0.40763	0.627934	35 (8 to 60)		0.09 (0.02 to 0.15)		311 (107 to 520)		0.3 (0.1 to 0.51)		4.65 (4.49 to 4.81)
Virgin Islands, U.S.		0.655161	0.821831	2 (1 to 3)		2.54 (1.05 to 4.09)		3 (2 to 6)		1.96 (0.88 to 3.15)		-0.7_x000D_ (-0.93 to -0.48)
Yemen		0.215665	0.450376	15 (6 to 27)		0.3 (0.11 to 0.53)		83 (29 to 144)		0.6 (0.21 to 1.05)		2.4_x000D_ (2.27 to 2.52)
Zambia		0.304009	0.505949	9 (3 to 15)		0.31 (0.12 to 0.54)		62 (22 to 134)		0.88 (0.31 to 1.78)		3.29_x000D_ (3.19 to 3.39)
Zimbabwe		0.398559	0.473819	17 (7 to 28)		0.44 (0.17 to 0.72)		83 (33 to 139)		1.23 (0.49 to 2.04)		3.95_x000D_ (3.37 to 4.52)
