# Supplementary material for: The global burden of colorectal cancer attributable to high body-mass index in 204 countries and territories: findings from 1990 to 2021 and predictions to 2035
Source: Front Nutr. 2024 Nov 20;11:1473851. doi: 10.3389/fnut.2024.1473851 (PMC11614609; doi:10.3389/fnut.2024.1473851)
Supplement: Supplementary file 3 [file Table_2.XLSX]

## Sheet: Sheet1
DALYs of colorectal cancer attributable to high BMI in 1990 and 2021 for 204 countries, with estimated annual percentage change from 1990 to 2021
Location		SDI in 1990	SDI in 2021	DALYs in 1990		ASDR per100,000 in 1990		DALYs in 2021		ASDR per100,000 in 2021		EAPC (1990–2021)
Afghanistan		0.173832	0.3372	1788 (395 to 3506)		23.82 (5.4 to 46.44)		4015 (1226 to 7756)		31.38 (10.24 to 59.4)		0.97_x000D_ (0.88 to 1.07)
Albania		0.557773	0.70685	362 (148 to 604)		17.52 (7.22 to 29.23)		874 (369 to 1483)		20.19 (8.57 to 34.28)		0.76_x000D_ (0.57 to 0.96)
Algeria		0.460487	0.659501	1033 (410 to 1764)		8.28 (3.3 to 14.08)		4691 (1931 to 7695)		12.87 (5.28 to 21.07)		1.57_x000D_ (1.45 to 1.7)
American Samoa		0.613634	0.723728	14 (7 to 22)		53.92 (24.52 to 84.14)		35 (17 to 54)		68.05 (32.7 to 104.96)		0.86_x000D_ (0.76 to 0.97)
Andorra		0.761464	0.869444	29 (11 to 53)		48.97 (18.15 to 91.52)		57 (22 to 103)		37.18 (14.6 to 66.8)		-0.53_x000D_ (-0.78 to -0.29)
Angola		0.270737	0.453722	263 (94 to 460)		5.67 (2.03 to 9.95)		1707 (629 to 3097)		12.08 (4.42 to 21.79)		2.43_x000D_ (2.3 to 2.56)
Antigua and Barbuda		0.612105	0.749887	12 (5 to 20)		23.39 (9.65 to 37.85)		44 (19 to 70)		40.51 (17.36 to 63.76)		1.91_x000D_ (1.75 to 2.06)
Argentina		0.587397	0.723123	16545 (7129 to 27183)		50.94 (21.93 to 83.66)		34749 (15258 to 57060)		63.31 (27.85 to 104.05)		1.02_x000D_ (0.8 to 1.24)
Armenia		0.544415	0.701833	1151 (478 to 1813)		39.73 (16.45 to 63)		1696 (730 to 2732)		39.04 (16.78 to 63.01)		0.19_x000D_ (0.03 to 0.35)
Australia		0.725983	0.844253	10554 (4382 to 16831)		54.81 (22.76 to 87.47)		19250 (8365 to 30518)		45.46 (19.82 to 71.85)		-0.86_x000D_ (-0.95 to -0.76)
Austria		0.749854	0.853837	5748 (2314 to 9249)		50 (20.15 to 80.42)		4950 (2059 to 8330)		28.38 (11.79 to 47.67)		50.94 (21.93 to 83.66)
Azerbaijan		0.595986	0.694851	1419 (573 to 2305)		26.12 (10.56 to 42.45)		2788 (1178 to 4629)		24.45 (10.43 to 40.75)		0.01_x000D_ (-0.22 to 0.24)
Bahrain		0.584579	0.753043	61 (26 to 98)		29.29 (12.19 to 47.39)		384 (165 to 627)		36.96 (15.73 to 60.07)		0.27_x000D_ (0.04 to 0.51)
Bangladesh		0.228549	0.492421	903 (261 to 1602)		1.68 (0.49 to 2.95)		5088 (1812 to 9044)		3.41 (1.21 to 6.04)		2.72_x000D_ (2.54 to 2.91)
Barbados		0.653583	0.746749	114 (48 to 190)		42.01 (17.74 to 69.27)		355 (156 to 583)		70.31 (30.9 to 115.6)		2.04_x000D_ (1.79 to 2.29)
Belarus		0.622447	0.784485	5530 (2242 to 9062)		42.25 (17.08 to 69.48)		9474 (3920 to 16200)		59.18 (24.41 to 101.14)		0.35_x000D_ (0.04 to 0.66)
Belgium		0.737391	0.853654	6305 (2572 to 10167)		41.9 (17.18 to 67.57)		7390 (3140 to 12367)		33.13 (14.06 to 54.85)		-0.74_x000D_ (-0.87 to -0.61)
Belize		0.423727	0.610229	16 (7 to 25)		16.37 (6.92 to 26.26)		105 (47 to 164)		32.36 (14.36 to 50.53)		2.26_x000D_ (1.78 to 2.74)
Benin		0.218907	0.373487	130 (49 to 218)		6.18 (2.31 to 10.28)		546 (215 to 946)		9.53 (3.72 to 16.28)		1.5_x000D_ (1.42 to 1.59)
Bermuda		0.696451	0.821365	43 (18 to 71)		68.09 (28.28 to 112.9)		81 (36 to 130)		62.03 (27.71 to 99.29)		-0.15_x000D_ (-0.31 to 0)
Bhutan		0.21504	0.473062	21 (7 to 39)		7.1 (2.48 to 12.91)		61 (24 to 110)		9.32 (3.61 to 17.03)		0.84_x000D_ (0.76 to 0.92)
Bolivia		0.423918	0.599011	808 (283 to 1488)		23.32 (8.23 to 43.31)		3353 (1351 to 5868)		35.17 (13.9 to 61.45)		1.3_x000D_ (1.27 to 1.32)
Bosnia and Herzegovina		0.541133	0.723078	1402 (570 to 2295)		32.19 (13.1 to 52.82)		3262 (1402 to 5349)		52.91 (22.78 to 86.79)		1.92_x000D_ (1.68 to 2.16)
Botswana		0.418078	0.642722	71 (27 to 131)		12.08 (4.64 to 21.89)		359 (138 to 621)		23.08 (9.17 to 39.83)		2.43_x000D_ (2.14 to 2.72)
Brazil		0.500071	0.653044	19033 (7959 to 30827)		19.9 (8.26 to 32.23)		92420 (39036 to 147506)		36.16 (15.27 to 57.77)		1.87_x000D_ (1.76 to 1.97)
Brunei		0.666082	0.810234	40 (17 to 68)		30.92 (12.59 to 52.09)		171 (70 to 282)		39.51 (16.05 to 65.57)		1.28_x000D_ (1.04 to 1.51)
Bulgaria		0.633446	0.768151	7246 (3206 to 11789)		58.15 (25.65 to 94.36)		10796 (4526 to 18050)		79.88 (33.48 to 133.24)		1.37_x000D_ (1.21 to 1.54)
Burkina Faso		0.129696	0.285118	134 (45 to 221)		2.82 (0.94 to 4.69)		494 (166 to 878)		4.75 (1.59 to 8.4)		1.92_x000D_ (1.76 to 2.07)
Burundi		0.205867	0.289374	119 (35 to 215)		4.76 (1.41 to 8.56)		316 (99 to 559)		5.69 (1.85 to 10.17)		0.1_x000D_ (-0.14 to 0.35)
Cambodia		0.289075	0.473621	355 (103 to 631)		6.75 (1.93 to 11.94)		1643 (575 to 2786)		11.7 (4.05 to 19.8)		1.78_x000D_ (1.69 to 1.87)
Cameroon		0.303055	0.479691	568 (226 to 933)		11.79 (4.7 to 19.41)		2777 (1006 to 4900)		20.22 (7.3 to 35.1)		1.87_x000D_ (1.78 to 1.96)
Canada		0.781978	0.873171	16298 (7088 to 26041)		50.72 (22.18 to 80.6)		28465 (12800 to 45611)		42.24 (19.01 to 67.63)		-0.45_x000D_ (-0.55 to -0.35)
Cape Verde		0.276723	0.533535	9 (3 to 14)		4.01 (1.53 to 6.69)		69 (27 to 114)		15.25 (6.08 to 24.95)		3.86_x000D_ (3.5 to 4.22)
Central African Republic		0.216825	0.309168	85 (29 to 158)		6.28 (2.17 to 11.52)		333 (112 to 618)		11.98 (4.05 to 22.16)		2.13_x000D_ (2.08 to 2.17)
Chad		0.114639	0.240436	106 (39 to 176)		3.67 (1.35 to 6.05)		444 (172 to 740)		7.08 (2.8 to 11.95)		2.32_x000D_ (2.23 to 2.41)
Chile		0.586495	0.771515	3231 (1345 to 5236)		31.6 (13.15 to 51.33)		11319 (5157 to 18028)		44.67 (20.39 to 71.21)		1.43_x000D_ (1.31 to 1.55)
China		0.458669	0.72163	109322 (37789 to 186966)		11.88 (4.11 to 20.31)		507316 (209264 to 853770)		24.22 (9.98 to 40.69)		2.31_x000D_ (2.19 to 2.42)
Colombia		0.48072	0.655443	3324 (1370 to 5401)		17.72 (7.26 to 28.64)		17787 (7456 to 29652)		32.23 (13.5 to 53.71)		1.82_x000D_ (1.67 to 1.97)
Comoros		0.270048	0.475979	18 (6 to 31)		7.95 (2.64 to 13.95)		90 (33 to 164)		16.97 (6.13 to 30.58)		2.35_x000D_ (2.21 to 2.5)
Congo		0.420655	0.583075	141 (52 to 254)		11.62 (4.26 to 20.84)		658 (239 to 1130)		19.85 (7.37 to 34.34)		1.55_x000D_ (1.42 to 1.68)
Cook Islands		0.564515	0.77911	4 (2 to 6)		26.5 (11.6 to 42.79)		6 (3 to 9)		23.45 (11.01 to 37.93)		-0.49_x000D_ (-0.67 to -0.31)
Costa Rica		0.534125	0.70034	381 (158 to 617)		20.9 (8.63 to 33.93)		2712 (1144 to 4348)		49.16 (20.71 to 78.68)		3.02_x000D_ (2.81 to 3.23)
Cote d'Ivoire		0.27932	0.425942	245 (95 to 408)		5.21 (2.05 to 8.69)		1023 (376 to 1812)		7.85 (2.94 to 13.68)		1.36_x000D_ (1.25 to 1.46)
Croatia		0.668906	0.798341	3483 (1488 to 5722)		57.07 (24.29 to 93.03)		6433 (2819 to 10493)		74.39 (32.58 to 120.52)		0.94_x000D_ (0.72 to 1.16)
Cuba		0.558019	0.66873	2685 (1097 to 4295)		26.16 (10.7 to 41.85)		8630 (3529 to 14289)		45.53 (18.61 to 75.46)		1.96_x000D_ (1.84 to 2.07)
Cyprus		0.648231	0.835631	202 (78 to 331)		26.27 (10.05 to 42.56)		562 (241 to 947)		27.96 (11.94 to 46.92)		0.51_x000D_ (0.36 to 0.67)
Czech Republic		0.681848	0.82845	14061 (6233 to 22082)		102.03 (45.31 to 159.74)		13384 (5790 to 21866)		64.35 (27.78 to 105.58)		-1.81_x000D_ (-1.99 to -1.63)
Democratic Republic of the Congo		0.289843	0.38318	843 (281 to 1468)		4.94 (1.64 to 8.63)		4346 (1542 to 7729)		10.71 (3.8 to 19.36)		2.6_x000D_ (2.37 to 2.84)
Denmark		0.801155	0.896424	3352 (1393 to 5459)		43.57 (18.01 to 70.8)		4656 (1981 to 7815)		40.22 (17.16 to 67.35)		-0.57_x000D_ (-0.84 to -0.3)
Djibouti		0.337782	0.487958	8 (2 to 15)		4.61 (1.41 to 8.98)		75 (25 to 136)		9.8 (3.16 to 17.44)		2.42_x000D_ (2.36 to 2.47)
Dominica		0.563603	0.746967	19 (8 to 30)		32.76 (13.76 to 51.56)		44 (20 to 69)		52.07 (23.68 to 81.99)		1.64_x000D_ (1.56 to 1.71)
Dominican Republic		0.442654	0.619388	457 (176 to 784)		11.27 (4.33 to 19.35)		2401 (974 to 4001)		23.25 (9.4 to 38.73)		2.79_x000D_ (2.64 to 2.94)
Ecuador		0.518431	0.661017	788 (328 to 1262)		14.03 (5.84 to 22.49)		5131 (2188 to 8366)		30.77 (13.08 to 50.18)		2.83_x000D_ (2.51 to 3.16)
Egypt		0.417183	0.606787	5362 (2308 to 8394)		16.84 (7.22 to 26.54)		27658 (12312 to 43683)		38.98 (17.47 to 61.19)		3.35_x000D_ (3.1 to 3.6)
El Salvador		0.373058	0.563775	437 (182 to 707)		13.81 (5.76 to 22.3)		1873 (816 to 3094)		30.67 (13.39 to 50.73)		2.63_x000D_ (2.45 to 2.81)
Equatorial Guinea		0.268784	0.657857	23 (9 to 41)		10.51 (4.03 to 18.59)		151 (58 to 286)		25.21 (9.83 to 46.93)		3_x000D_ (2.85 to 3.15)
Eritrea		0.216028	0.403864	59 (21 to 103)		4.22 (1.46 to 7.39)		289 (102 to 492)		8.75 (3.18 to 14.9)		2.43_x000D_ (2.38 to 2.48)
Estonia		0.674968	0.844918	1050 (431 to 1703)		51.15 (21 to 82.78)		1351 (588 to 2239)		51.88 (22.6 to 86.17)		-0.27_x000D_ (-0.44 to -0.1)
Ethiopia		0.148034	0.358823	2720 (840 to 4642)		12.04 (3.71 to 20.31)		5679 (2079 to 9386)		11.85 (4.29 to 19.67)		-0.51_x000D_ (-0.74 to -0.27)
Federated States of Micronesia		0.462512	0.587535	21 (9 to 36)		39.38 (15.79 to 68.2)		43 (17 to 72)		49.93 (20.17 to 83.7)		0.76_x000D_ (0.72 to 0.8)
Fiji		0.534649	0.675052	103 (43 to 174)		24.65 (10.24 to 41.6)		294 (126 to 480)		35.93 (15.34 to 58.54)		1.3_x000D_ (1.09 to 1.51)
Finland		0.756222	0.859831	2163 (891 to 3582)		30.79 (12.68 to 51.23)		3539 (1527 to 5896)		29.46 (12.61 to 49.59)		-0.2_x000D_ (-0.27 to -0.13)
France		0.730747	0.838365	30609 (12510 to 49899)		37.94 (15.46 to 61.62)		47130 (19860 to 77738)		35.29 (14.96 to 58.46)		-0.18_x000D_ (-0.28 to -0.08)
Gabon		0.455421	0.634691	138 (49 to 268)		23.05 (8.21 to 44.5)		443 (181 to 770)		37.86 (15.48 to 66.59)		1.54_x000D_ (1.44 to 1.64)
Georgia		0.739512	0.846564	1842 (751 to 2894)		29 (11.82 to 45.59)		2218 (965 to 3621)		39.2 (17.05 to 63.78)		2.03_x000D_ (1.64 to 2.42)
Germany		0.817078	0.902957	74845 (31329 to 120490)		60 (25.06 to 97.13)		70676 (29411 to 118659)		39.25 (16.33 to 65.25)		-1.65_x000D_ (-1.77 to -1.54)
Ghana		0.373112	0.56493	370 (144 to 622)		5.15 (1.97 to 8.71)		2303 (900 to 3951)		12.59 (4.87 to 21.47)		3.07_x000D_ (3.01 to 3.12)
Greece		0.674186	0.791854	4469 (1846 to 7367)		29.67 (12.27 to 48.94)		8625 (3544 to 14173)		38.54 (16.09 to 63.31)		0.6_x000D_ (0.44 to 0.76)
Greenland		0.732258	0.82621	43 (18 to 71)		114.37 (49.19 to 188.69)		55 (23 to 90)		74.53 (31.1 to 122.01)		-1.4_x000D_ (-1.48 to -1.32)
Grenada		0.436734	0.668993	17 (7 to 27)		25.13 (9.94 to 40.74)		52 (22 to 84)		44.1 (18.67 to 71.6)		2.18_x000D_ (2.07 to 2.29)
Guam		0.67622	0.803982	35 (15 to 57)		40.78 (16.78 to 66.4)		86 (39 to 137)		42.61 (19.03 to 67.7)		0.62_x000D_ (0.32 to 0.92)
Guatemala		0.311792	0.539972	414 (174 to 669)		10.65 (4.51 to 17.3)		2633 (1139 to 4363)		22.39 (9.7 to 37.02)		2.37_x000D_ (2.1 to 2.65)
Guinea		0.178295	0.336401	139 (52 to 237)		4.01 (1.49 to 6.76)		403 (144 to 700)		6.51 (2.36 to 11.15)		1.67_x000D_ (1.63 to 1.7)
Guinea-Bissau		0.207615	0.35311	33 (12 to 59)		7.43 (2.61 to 13.29)		113 (45 to 198)		13.12 (5.22 to 22.34)		2.02_x000D_ (1.96 to 2.08)
Guyana		0.46043	0.650812	86 (34 to 141)		20.97 (8.16 to 34.36)		249 (110 to 423)		36.06 (15.84 to 60.7)		2.12_x000D_ (1.87 to 2.37)
Haiti		0.310335	0.448278	378 (120 to 680)		10.31 (3.27 to 18.44)		1479 (563 to 2612)		17.46 (6.68 to 31)		2.03_x000D_ (1.92 to 2.14)
Honduras		0.332043	0.513037	206 (78 to 345)		9.12 (3.5 to 15.26)		1201 (502 to 2006)		17.89 (7.48 to 30.07)		2.31_x000D_ (2.15 to 2.48)
Hungary		0.64942	0.790755	12390 (5137 to 19260)		84.84 (35.39 to 131.42)		16875 (7668 to 27562)		92.03 (41.88 to 149.98)		0.16_x000D_ (-0.08 to 0.39)
Iceland		0.764213	0.876362	105 (45 to 169)		37.78 (16.05 to 60.6)		174 (75 to 290)		30.73 (13.29 to 51.17)		-0.63_x000D_ (-0.74 to -0.53)
India		0.332594	0.575402	12761 (4416 to 20302)		2.3 (0.79 to 3.67)		69114 (27152 to 108322)		5.35 (2.1 to 8.38)		2.76_x000D_ (2.68 to 2.83)
Indonesia		0.457135	0.656868	6281 (2050 to 10671)		5.23 (1.64 to 8.94)		38735 (15424 to 66254)		13.84 (5.52 to 23.65)		3.36_x000D_ (3.15 to 3.58)
Iran		0.4538	0.697207	3847 (1628 to 6263)		13.12 (5.55 to 21.38)		20095 (8656 to 31961)		24.26 (10.42 to 38.53)		2.41_x000D_ (2.19 to 2.63)
Iraq		0.412044	0.662626	1513 (627 to 2458)		17.27 (7.19 to 28.22)		6318 (2655 to 10625)		23.42 (9.9 to 39.16)		1.07_x000D_ (0.91 to 1.23)
Ireland		0.719892	0.873754	2055 (832 to 3370)		51.93 (21.06 to 85.47)		2928 (1255 to 4937)		37.91 (16.27 to 64.06)		-0.9_x000D_ (-0.99 to -0.8)
Israel		0.709178	0.809012	2124 (882 to 3370)		44.37 (18.42 to 70.45)		3848 (1692 to 6361)		31.73 (13.92 to 52.43)		-1.6_x000D_ (-1.92 to -1.28)
Italy		0.706255	0.805774	31952 (12930 to 52383)		36.72 (14.8 to 60.39)		46936 (19838 to 76615)		33.89 (14.3 to 55.27)		-0.4_x000D_ (-0.58 to -0.23)
Jamaica		0.534781	0.683263	353 (151 to 563)		20.26 (8.61 to 32.39)		1419 (631 to 2352)		45.95 (20.45 to 76.16)		2.75_x000D_ (2.37 to 3.13)
Japan		0.790254	0.871242	32340 (11927 to 52309)		18.98 (6.99 to 30.67)		63969 (24871 to 101821)		20.61 (8.17 to 32.49)		0.15_x000D_ (0.08 to 0.23)
Jordan		0.539147	0.725307	554 (235 to 911)		35.76 (15.2 to 58.91)		3128 (1340 to 5092)		37.53 (16.21 to 60.86)		0.12_x000D_ (-0.13 to 0.37)
Kazakhstan		0.589436	0.725144	5331 (2194 to 8675)		40.02 (16.45 to 65.48)		6138 (2668 to 10093)		32.44 (14.21 to 53.24)		-0.46_x000D_ (-0.67 to -0.24)
Kenya		0.33385	0.523768	456 (166 to 754)		4.81 (1.75 to 7.91)		3372 (1314 to 5703)		12.54 (4.87 to 21.16)		3.56_x000D_ (3.37 to 3.75)
Kiribati		0.41039	0.527187	11 (4 to 18)		24.8 (9.99 to 41)		29 (12 to 47)		33.54 (13.93 to 54.22)		0.86_x000D_ (0.77 to 0.94)
Kuwait		0.664518	0.846651	131 (57 to 209)		18.02 (7.74 to 28.4)		1343 (618 to 2162)		38.08 (17.99 to 61.08)		2.75_x000D_ (2.24 to 3.26)
Kyrgyzstan		0.519408	0.603979	952 (381 to 1562)		30.65 (12.25 to 50.13)		1256 (526 to 1974)		23.68 (9.9 to 37.17)		-0.7_x000D_ (-0.83 to -0.58)
Laos		0.264283	0.489136	186 (54 to 355)		7.96 (2.36 to 15.08)		782 (287 to 1405)		14.49 (5.29 to 26.03)		2.05_x000D_ (1.92 to 2.18)
Latvia		0.680194	0.830664	1841 (774 to 2961)		51.5 (21.66 to 82.9)		1998 (881 to 3290)		53.27 (23.63 to 87.36)		0.1_x000D_ (-0.07 to 0.26)
Lebanon		0.536719	0.744746	759 (285 to 1345)		33.81 (12.78 to 59.23)		2245 (929 to 3555)		37.43 (15.53 to 59.19)		0.74_x000D_ (0.54 to 0.93)
Lesotho		0.339155	0.510393	103 (39 to 173)		11.89 (4.53 to 20.03)		419 (161 to 746)		36.64 (14.06 to 65.03)		4.7_x000D_ (4.15 to 5.25)
Liberia		0.235297	0.352442	101 (38 to 166)		8.29 (3.12 to 13.56)		332 (112 to 618)		13.43 (4.54 to 24.91)		1.83_x000D_ (1.61 to 2.06)
Libya		0.527998	0.725771	662 (284 to 1132)		32.63 (14.02 to 55.32)		3445 (1400 to 5749)		58.24 (23.43 to 98.01)		2.2_x000D_ (2.05 to 2.36)
Lithuania		0.668504	0.856484	1926 (823 to 3110)		42.76 (18.27 to 68.87)		2914 (1282 to 4760)		53.05 (23.22 to 86.13)		0.64_x000D_ (0.45 to 0.83)
Luxembourg		0.781052	0.884429	284 (117 to 452)		53.17 (21.87 to 84.37)		378 (169 to 610)		35.73 (15.89 to 57.76)		-1.23_x000D_ (-1.43 to -1.04)
Macedonia		0.609026	0.75063	797 (332 to 1268)		41.26 (17.21 to 65.45)		1827 (810 to 3100)		54.69 (24.3 to 92.87)		0.97_x000D_ (0.67 to 1.27)
Madagascar		0.279889	0.400247	270 (92 to 460)		4.91 (1.7 to 8.25)		1108 (428 to 1929)		8.62 (3.37 to 15.1)		1.84_x000D_ (1.67 to 2.02)
Malawi		0.20401	0.384554	124 (40 to 215)		2.86 (0.92 to 4.92)		515 (180 to 929)		6.01 (2.14 to 10.65)		2.19_x000D_ (2.01 to 2.38)
Malaysia		0.545799	0.742524	2244 (900 to 3562)		21.69 (8.7 to 34.38)		10617 (4397 to 16988)		35.35 (14.64 to 56.32)		1.42_x000D_ (1.27 to 1.57)
Maldives		0.331602	0.650887	8 (3 to 15)		7.38 (2.33 to 13.11)		29 (12 to 50)		6.89 (2.7 to 11.64)		-0.52_x000D_ (-0.64 to -0.41)
Mali		0.126526	0.26858	257 (95 to 428)		5.86 (2.1 to 9.71)		777 (285 to 1359)		7.81 (2.82 to 13.53)		1.05_x000D_ (0.91 to 1.2)
Malta		0.656505	0.801585	134 (54 to 215)		31.27 (12.57 to 50.24)		310 (134 to 525)		33.44 (14.43 to 56.28)		0.16_x000D_ (0.04 to 0.28)
Marshall Islands		0.430839	0.574091	7 (3 to 11)		35.76 (15.9 to 60.63)		20 (8 to 34)		47.59 (20.08 to 79.12)		0.89_x000D_ (0.81 to 0.96)
Mauritania		0.335781	0.498945	120 (48 to 202)		11.73 (4.64 to 19.89)		388 (149 to 661)		17.58 (6.69 to 29.73)		1.3_x000D_ (1.15 to 1.45)
Mauritius		0.544587	0.71826	96 (40 to 156)		12.12 (5.01 to 19.73)		633 (269 to 1016)		34.35 (14.56 to 54.95)		2.87_x000D_ (2.67 to 3.07)
Mexico		0.504996	0.664575	6823 (2890 to 10947)		14.77 (6.26 to 23.75)		44173 (19789 to 70036)		33.34 (14.91 to 52.92)		2.71_x000D_ (2.59 to 2.84)
Moldova		0.604252	0.732215	2332 (1044 to 3739)		50.85 (22.8 to 81.31)		4012 (1746 to 6352)		67.08 (29.17 to 106.44)		1.37_x000D_ (0.98 to 1.76)
Mongolia		0.46655	0.617622	208 (85 to 344)		18.3 (7.58 to 30.36)		574 (231 to 964)		21.67 (8.73 to 36.53)		0.39_x000D_ (0.24 to 0.53)
Montenegro		0.674226	0.795801	266 (114 to 428)		41.7 (17.99 to 66.63)		582 (271 to 953)		59.44 (27.63 to 97.27)		1.29_x000D_ (1.19 to 1.4)
Morocco		0.358073	0.562698	1856 (649 to 3181)		12.13 (4.26 to 20.71)		9012 (3431 to 16033)		24.71 (9.44 to 44.24)		2.54_x000D_ (2.44 to 2.63)
Mozambique		0.173065	0.326463	114 (37 to 196)		1.83 (0.59 to 3.16)		521 (190 to 900)		4.34 (1.58 to 7.52)		3.32_x000D_ (3.13 to 3.51)
Myanmar		0.31922	0.533901	2268 (760 to 4446)		8.43 (2.83 to 16.57)		6593 (2431 to 11314)		12.21 (4.5 to 21.12)		1.02_x000D_ (0.89 to 1.15)
Namibia		0.45004	0.617565	55 (22 to 90)		7.87 (3.11 to 12.74)		246 (98 to 416)		16.33 (6.64 to 27.35)		2.28_x000D_ (1.98 to 2.58)
Nepal		0.199561	0.433175	258 (81 to 467)		2.23 (0.66 to 4.08)		1201 (430 to 2091)		4.65 (1.65 to 8.1)		2.68_x000D_ (2.26 to 3.1)
Netherlands		0.794612	0.888464	8869 (3720 to 14576)		45.17 (18.92 to 74.23)		16478 (7036 to 26890)		48.7 (20.88 to 79.43)		0.36_x000D_ (0.17 to 0.54)
New Zealand		0.752322	0.849442	2870 (1197 to 4663)		75.04 (31.28 to 121.63)		4315 (1820 to 6994)		53.05 (22.47 to 85.87)		-1.23_x000D_ (-1.32 to -1.13)
Nicaragua		0.346035	0.523958	202 (83 to 324)		11.78 (4.85 to 18.94)		1083 (471 to 1745)		20.78 (9.05 to 33.59)		2.24_x000D_ (1.99 to 2.49)
Niger		0.0808685	0.168073	120 (42 to 205)		3.83 (1.32 to 6.44)		477 (176 to 857)		5.27 (1.94 to 9.36)		1.11_x000D_ (1.03 to 1.19)
Nigeria		0.305868	0.503391	2583 (1033 to 4351)		5.65 (2.27 to 9.52)		10990 (4368 to 18180)		11.4 (4.58 to 18.66)		2.42_x000D_ (2.35 to 2.49)
North Korea		0.49778	0.569855	1121 (308 to 2103)		6.64 (1.9 to 12.37)		3808 (1291 to 7027)		11.63 (3.94 to 21.44)		1.94_x000D_ (1.84 to 2.04)
Northern Mariana Islands		0.708594	0.771535	12 (5 to 21)		49.88 (21.74 to 82.36)		36 (17 to 57)		62.96 (29.41 to 99.91)		0.81_x000D_ (0.58 to 1.03)
Norway		0.795887	0.916133	2851 (1192 to 4598)		44.5 (18.66 to 71.9)		3597 (1564 to 5846)		36.77 (15.95 to 59.55)		-0.74_x000D_ (-0.84 to -0.64)
Oman		0.429271	0.773392	64 (25 to 112)		8.12 (3.12 to 14.03)		314 (125 to 506)		13.22 (5.33 to 20.92)		2.06_x000D_ (1.77 to 2.35)
Pakistan		0.310468	0.504029	2750 (943 to 4531)		4.47 (1.52 to 7.39)		16036 (6611 to 26631)		11.25 (4.56 to 18.6)		3.05_x000D_ (2.8 to 3.31)
Palestine		0.401792	0.631012	466 (194 to 811)		51.21 (21.39 to 88.66)		1607 (657 to 2523)		57.87 (23.51 to 91.04)		0.46_x000D_ (0.34 to 0.58)
Panama		0.546048	0.708865	304 (123 to 494)		20.33 (8.24 to 32.91)		1720 (756 to 2834)		38.99 (17.15 to 64.25)		2.4_x000D_ (2.3 to 2.5)
Papua New Guinea		0.310669	0.417797	135 (50 to 256)		5.88 (2.19 to 11.3)		477 (187 to 828)		7.07 (2.71 to 12.26)		0.49_x000D_ (0.42 to 0.55)
Paraguay		0.469528	0.635718	309 (126 to 505)		13.29 (5.44 to 21.86)		1884 (823 to 3219)		31.34 (13.65 to 53.51)		3.09_x000D_ (2.91 to 3.28)
Peru		0.51042	0.662054	2079 (843 to 3475)		16.3 (6.56 to 27.26)		8463 (3670 to 14676)		24.74 (10.7 to 42.99)		1.23_x000D_ (1.04 to 1.42)
Philippines		0.510012	0.651219	3517 (1293 to 5589)		9.68 (3.49 to 15.4)		19796 (7972 to 31958)		21.19 (8.55 to 34.07)		2.68_x000D_ (2.54 to 2.81)
Poland		0.627228	0.812043	23667 (10127 to 38512)		53.79 (23.08 to 87.61)		47994 (20264 to 78056)		67.69 (28.52 to 109.9)		0.62_x000D_ (0.44 to 0.8)
Portugal		0.599778	0.744152	5620 (2317 to 9391)		41.43 (17.1 to 68.96)		10132 (4437 to 16699)		44.92 (19.61 to 74.74)		0.3_x000D_ (0.03 to 0.58)
Principality of Monaco		0.845495	0.908263	37 (15 to 62)		58.05 (22.46 to 94.96)		64 (29 to 109)		71.56 (32.28 to 121.83)		0.78_x000D_ (0.67 to 0.89)
Puerto Rico		0.658758	0.825526	1426 (613 to 2281)		39.79 (17.12 to 63.8)		3231 (1480 to 5087)		53.2 (24.68 to 82.99)		0.9_x000D_ (0.7 to 1.1)
Qatar		0.651208	0.846861	55 (23 to 89)		38.17 (16.88 to 61.5)		521 (227 to 866)		43.47 (19.13 to 72.23)		0.68_x000D_ (0.11 to 1.25)
Republic of Nauru		0.539146	0.625178	4 (1 to 7)		67.99 (24.83 to 122.52)		6 (2 to 10)		80.07 (30.96 to 138.9)		0.45_x000D_ (0.41 to 0.5)
Republic of Niue		0.587533	0.726222	1 (0 to 1)		32.76 (14.3 to 55.7)		1 (0 to 2)		45.68 (21.09 to 73.34)		0.92_x000D_ (0.88 to 0.97)
Republic of Palau		0.66291	0.754047	5 (2 to 8)		45.04 (18.06 to 76.3)		11 (5 to 18)		47.81 (20.61 to 77.77)		0.28_x000D_ (0.2 to 0.36)
Republic of San Marino		0.813245	0.888005	17 (7 to 28)		49.34 (19.77 to 81.03)		21 (8 to 38)		30.05 (11.37 to 53.8)		-0.72_x000D_ (-1.05 to -0.4)
Romania		0.619299	0.768454	9553 (4026 to 15345)		33.49 (14.13 to 54.13)		23617 (9680 to 39635)		67.12 (27.77 to 111.95)		1.98_x000D_ (1.75 to 2.21)
Russian Federation		0.671601	0.808536	85207 (36923 to 135435)		46.35 (19.97 to 73.53)		147446 (63131 to 233863)		61.98 (26.58 to 98.26)		0.72_x000D_ (0.54 to 0.9)
Rwanda		0.275097	0.435589	241 (75 to 435)		7.4 (2.3 to 13.31)		674 (218 to 1194)		9.43 (3.02 to 16.83)		-0.11_x000D_ (-0.49 to 0.27)
Saint Kitts and Nevis		0.580686	0.754987	12 (5 to 20)		34.1 (13.75 to 55.51)		35 (15 to 56)		47.85 (20.82 to 77.22)		1.55_x000D_ (1.4 to 1.7)
Saint Lucia		0.496297	0.67251	18 (7 to 29)		20.63 (8.21 to 33.32)		67 (29 to 109)		27.68 (11.93 to 45.47)		0.8_x000D_ (0.64 to 0.96)
Saint Vincent and the Grenadines		0.47593	0.637196	11 (4 to 19)		16 (6.34 to 26)		42 (18 to 68)		29.36 (12.49 to 47.72)		1.97_x000D_ (1.83 to 2.11)
Samoa		0.487491	0.593393	29 (13 to 46)		31.7 (13.72 to 49.61)		62 (28 to 102)		39.94 (18.24 to 65.53)		0.74_x000D_ (0.67 to 0.81)
Sao Tome and Principe		0.309543	0.505414	6 (2 to 10)		8.76 (3.3 to 14.74)		22 (9 to 36)		18.96 (7.63 to 30.71)		2.54_x000D_ (2.47 to 2.6)
Saudi Arabia		0.538955	0.815143	1115 (436 to 1923)		15.66 (6.27 to 26.92)		9497 (4086 to 15242)		35.03 (15.51 to 55.19)		2.88_x000D_ (2.5 to 3.25)
Senegal		0.238048	0.408054	225 (86 to 378)		6.48 (2.43 to 10.97)		912 (327 to 1572)		11.03 (4 to 18.69)		1.86_x000D_ (1.69 to 2.02)
Serbia		0.630511	0.792416	6351 (2805 to 10698)		55.92 (24.72 to 94.35)		11053 (5049 to 17655)		68.62 (31.39 to 110.48)		0.55_x000D_ (0.41 to 0.7)
Seychelles		0.575526	0.730151	17 (7 to 28)		30.91 (11.82 to 49.19)		72 (32 to 114)		57.95 (25.73 to 92.16)		2.17_x000D_ (1.9 to 2.44)
Sierra Leone		0.211569	0.358666	83 (27 to 144)		3.93 (1.27 to 6.91)		312 (112 to 552)		7.58 (2.65 to 13.33)		2.47_x000D_ (2.33 to 2.6)
Singapore		0.686404	0.856098	492 (182 to 816)		20.2 (7.32 to 33.56)		1913 (800 to 3105)		21.98 (9.18 to 35.55)		0.06_x000D_ (-0.16 to 0.28)
Slovakia		0.653854	0.810611	5021 (2205 to 8198)		83.56 (36.72 to 135.9)		7788 (3545 to 12499)		82.15 (37.4 to 131.78)		-0.08_x000D_ (-0.18 to 0.02)
Slovenia		0.727464	0.842431	1453 (619 to 2348)		58.7 (24.95 to 94.72)		2088 (910 to 3457)		48.19 (20.93 to 79.29)		-0.85_x000D_ (-1.15 to -0.55)
Solomon Islands		0.301217	0.42936	29 (11 to 52)		17.63 (6.44 to 31.84)		111 (42 to 192)		25.97 (9.6 to 44.04)		1.27_x000D_ (1.12 to 1.42)
Somalia		0.0488486	0.0776881	247 (75 to 470)		7.6 (2.31 to 14.31)		917 (319 to 1697)		11.52 (3.95 to 21.38)		1.41_x000D_ (1.35 to 1.46)
South Africa		0.541571	0.679627	4702 (2021 to 7304)		20.97 (9.02 to 32.96)		18073 (7606 to 28074)		36.99 (15.66 to 57.5)		2.04_x000D_ (1.83 to 2.26)
South Korea		0.692329	0.886675	3813 (1266 to 6397)		11.58 (3.81 to 19.39)		14548 (5639 to 23664)		15.77 (6.11 to 25.56)		0.87_x000D_ (0.65 to 1.09)
South Sudan		0.206656	0.278371	122 (34 to 246)		4.44 (1.24 to 8.99)		354 (112 to 644)		7.7 (2.43 to 13.78)		1.8_x000D_ (1.56 to 2.04)
Spain		0.636673	0.769284	23713 (10094 to 39207)		44.62 (19.03 to 73.55)		45827 (20077 to 75033)		49.15 (21.51 to 79.96)		0.29_x000D_ (0.1 to 0.47)
Sri Lanka		0.522623	0.701535	499 (185 to 805)		4.15 (1.54 to 6.72)		1892 (759 to 3397)		6.89 (2.76 to 12.41)		1.91_x000D_ (1.72 to 2.11)
Sudan		0.292179	0.54195	1376 (512 to 2501)		13.33 (5.08 to 24.11)		5398 (2161 to 9732)		23.2 (9.41 to 41.24)		1.88_x000D_ (1.79 to 1.98)
Suriname		0.502054	0.633666	51 (19 to 84)		18.74 (7.1 to 31.02)		210 (89 to 351)		32.07 (13.58 to 53.7)		1.98_x000D_ (1.79 to 2.18)
Swaziland		0.399421	0.58546	77 (31 to 133)		25.61 (10.23 to 44.34)		334 (129 to 590)		54.84 (21.91 to 95.54)		2.88_x000D_ (2.27 to 3.49)
Sweden		0.785536	0.88688	5225 (2157 to 8655)		36.84 (15.32 to 60.53)		6589 (2835 to 10857)		31.99 (13.77 to 53.1)		-0.28_x000D_ (-0.44 to -0.12)
Switzerland		0.862767	0.933059	2835 (1185 to 4551)		28.15 (11.81 to 45.26)		3827 (1596 to 6321)		21.67 (9.15 to 35.57)		-0.96_x000D_ (-1.1 to -0.81)
Syria		0.430493	0.623004	1068 (429 to 1755)		18.01 (7.24 to 29.51)		3821 (1547 to 6399)		27.36 (11 to 45.77)		1.21_x000D_ (1.02 to 1.4)
Taiwan (Province of China)		0.667634	0.874747	3435 (1327 to 5478)		20.09 (7.72 to 32.28)		18227 (7648 to 29381)		44.71 (18.68 to 71.98)		2.27_x000D_ (1.98 to 2.55)
Tajikistan		0.466155	0.541511	592 (244 to 942)		20.16 (8.34 to 32.08)		973 (399 to 1689)		14.26 (5.84 to 24.55)		-1.18_x000D_ (-1.36 to -1)
Tanzania		0.259306	0.446568	1088 (397 to 1829)		9.19 (3.38 to 15.36)		4790 (1828 to 8190)		16.98 (6.5 to 29.33)		2.01_x000D_ (1.95 to 2.07)
Thailand		0.506645	0.682548	4450 (1610 to 7498)		10.89 (3.89 to 18.17)		29223 (11516 to 49985)		27.82 (10.96 to 47.53)		2.82_x000D_ (2.63 to 3.02)
The Bahamas		0.693509	0.805021	68 (29 to 110)		40.33 (17.12 to 65.1)		270 (112 to 433)		63.01 (25.97 to 101.27)		1.76_x000D_ (1.64 to 1.87)
The Gambia		0.238715	0.409714	14 (5 to 24)		3.67 (1.32 to 6.28)		66 (26 to 119)		6.06 (2.39 to 10.64)		1.46_x000D_ (1.28 to 1.65)
Timor-Leste		0.262468	0.444668	9 (2 to 16)		2.35 (0.53 to 4.39)		47 (15 to 83)		5.16 (1.64 to 8.96)		2.78_x000D_ (2.45 to 3.1)
Togo		0.269692	0.408534	68 (25 to 113)		4.92 (1.81 to 8.21)		437 (153 to 774)		10.36 (3.58 to 18.25)		2.58_x000D_ (2.51 to 2.66)
Tokelau		0.521942	0.686426	0 (0 to 1)		30.6 (13.5 to 52.86)		1 (0 to 1)		38.71 (17.27 to 62.32)		0.7_x000D_ (0.67 to 0.72)
Tonga		0.491807	0.62635	15 (6 to 23)		24.58 (10.66 to 38.05)		26 (12 to 41)		31.17 (14.6 to 49.11)		0.71_x000D_ (0.61 to 0.8)
Trinidad and Tobago		0.62397	0.768763	276 (120 to 432)		32.26 (13.96 to 50.44)		907 (385 to 1491)		47.05 (19.99 to 77.48)		1.13_x000D_ (0.99 to 1.26)
Tunisia		0.471139	0.682432	724 (296 to 1227)		13.72 (5.63 to 23.22)		3163 (1323 to 5584)		23.2 (9.69 to 40.68)		1.58_x000D_ (1.52 to 1.63)
Turkey		0.866281	0.92881	16375 (6759 to 26443)		43.43 (17.77 to 70.48)		44972 (19099 to 72721)		47 (19.95 to 76.08)		0.1_x000D_ (-0.24 to 0.44)
Turkmenistan		0.563127	0.682161	371 (151 to 606)		17.65 (7.16 to 28.95)		727 (292 to 1219)		16.23 (6.53 to 27.24)		-0.28_x000D_ (-0.76 to 0.21)
Tuvalu		0.406248	0.576621	2 (1 to 4)		31.28 (12.85 to 52.58)		5 (2 to 7)		41.53 (17.55 to 67.22)		0.93_x000D_ (0.9 to 0.96)
Uganda		0.187001	0.423261	486 (159 to 834)		6.8 (2.24 to 11.7)		2304 (849 to 4017)		13.08 (4.74 to 22.5)		1.52_x000D_ (1.26 to 1.79)
Ukraine		0.647461	0.760774	40024 (17029 to 63166)		55.6 (23.77 to 87.72)		41530 (18072 to 70692)		54.94 (23.8 to 93.12)		-0.31_x000D_ (-0.45 to -0.16)
United Arab Emirates		0.644412	0.849318	280 (108 to 506)		43.3 (16.47 to 77.72)		2202 (903 to 3664)		47.03 (19.27 to 77.93)		1.58_x000D_ (1.16 to 2.01)
United Kingdom		0.744334	0.859	50520 (21643 to 81841)		58.29 (24.98 to 94.29)		55978 (24503 to 90586)		45.54 (19.94 to 73.27)		-0.87_x000D_ (-0.95 to -0.78)
United States		0.763648	0.862448	168851 (72923 to 268751)		54.89 (23.79 to 87.29)		268296 (122073 to 412891)		50.36 (23.01 to 77.22)		-0.41_x000D_ (-0.5 to -0.32)
Uruguay		0.581922	0.719283	2294 (954 to 3775)		59.95 (24.94 to 98.56)		4099 (1832 to 6733)		78.34 (35.02 to 128.15)		0.78_x000D_ (0.68 to 0.89)
Uzbekistan		0.500242	0.662622	2147 (892 to 3498)		17.77 (7.4 to 29.11)		5025 (2020 to 8463)		16.74 (6.69 to 28.3)		-0.19_x000D_ (-0.6 to 0.22)
Vanuatu		0.3531	0.473101	13 (5 to 24)		17.98 (6.87 to 32.41)		53 (20 to 90)		25.85 (10.03 to 43.32)		1.05_x000D_ (0.95 to 1.16)
Venezuela		0.516891	0.596513	2383 (995 to 3864)		22.73 (9.48 to 36.92)		11355 (4693 to 19169)		37.08 (15.3 to 62.51)		1.56_x000D_ (1.45 to 1.66)
Vietnam		0.40763	0.627934	991 (232 to 1704)		2.36 (0.56 to 4.07)		9112 (3134 to 15454)		8.32 (2.86 to 14.01)		4.74 (4.54 to 4.94)
Virgin Islands, U.S.		0.655161	0.821831	52 (22 to 84)		59.14 (24.79 to 95.46)		77 (35 to 124)		48.3 (22.02 to 77.37)		-0.47_x000D_ (-0.66 to -0.27)
Yemen		0.215665	0.450376	458 (170 to 835)		8.15 (3.06 to 14.71)		2509 (856 to 4396)		15.4 (5.28 to 26.44)		2.17_x000D_ (2.07 to 2.28)
Zambia		0.304009	0.505949	283 (107 to 484)		8.53 (3.25 to 14.62)		2000 (680 to 4465)		23.55 (8.21 to 50.42)		3.19_x000D_ (3.08 to 3.3)
Zimbabwe		0.398559	0.473819	481 (186 to 789)		10.98 (4.23 to 18.07)		2485 (988 to 4198)		31.43 (12.39 to 52.55)		4.11_x000D_ (3.45 to 4.78)
